# Supplementary material for: Three novel aquatic species of Distoseptispora (Distoseptisporaceae, Distoseptisporales) from the Philippines, with a new geographic record for D. septata
Source: MycoKeys. 2026 Jul 21;137:103–37. doi: 10.3897/mycokeys.137.198252 (PMC13416941; doi:10.3897/mycokeys.137.198252)
Supplement: XML Treatment for Distoseptispora antiqueana [file mycokeys.137.198252-treatment1.xml]

<!DOCTYPE tp:taxon-treatment
  PUBLIC "-//TaxonX//DTD Taxonomic Treatment Publishing DTD v0 20100105//EN" "tax-treatment-NSO.dtd">
<tp:taxon-treatment xmlns:tp="http://www.plazi.org/taxpub"><tp:treatment-meta><kwd-group><label>Taxon classification</label><kwd>
                <named-content content-type="kingdom">Fungi</named-content>
              </kwd><kwd>
                <named-content content-type="order">Distoseptisporales</named-content>
              </kwd><kwd>
                <named-content content-type="family">Distoseptisporaceae</named-content>
              </kwd></kwd-group><mixed-citation publication-type="journal"><person-group><name><surname>Bagacay</surname><given-names>Jan Felnesh Exe</given-names></name><name><surname>Candole</surname><given-names>Gerlie Mae</given-names></name><name><surname>Velo</surname><given-names>Jasmine C.</given-names></name><name><surname>Sara</surname><given-names>Fred Ric</given-names></name><name><surname>Siccio</surname><given-names>Majoerly Augustine</given-names></name><name><surname>Opiña</surname><given-names>Lilcah Angelique</given-names></name><name><surname>Jones</surname><given-names>E.B. Gareth</given-names></name><name><surname>Calabon</surname><given-names>Mark S.</given-names></name></person-group><article-title>Three novel aquatic species of <italic><tp:taxon-name><tp:taxon-name-part taxon-name-part-type="genus" reg="Distoseptispora">Distoseptispora</tp:taxon-name-part></tp:taxon-name></italic> (<tp:taxon-name><tp:taxon-name-part taxon-name-part-type="family" reg="Distoseptisporaceae">Distoseptisporaceae</tp:taxon-name-part></tp:taxon-name>, <tp:taxon-name><tp:taxon-name-part taxon-name-part-type="order" reg="Distoseptisporales">Distoseptisporales</tp:taxon-name-part></tp:taxon-name>) from the Philippines, with a new geographic record for <italic><tp:taxon-name><tp:taxon-name-part taxon-name-part-type="genus" reg="Distoseptispora">D.</tp:taxon-name-part> <tp:taxon-name-part taxon-name-part-type="species" reg="septata">septata</tp:taxon-name-part></tp:taxon-name></italic></article-title><source>MycoKeys</source><day>21</day><month>07</month><year>2026</year><volume>137</volume><fpage>103</fpage><lpage>137</lpage><pub-id pub-id-type="doi">10.3897/mycokeys.137.198252</pub-id></mixed-citation></tp:treatment-meta><tp:nomenclature><tp:taxon-name><object-id xmlns:xlink="http://www.w3.org/1999/xlink" content-type="arpha" xlink:type="simple">173CA2E3-D5CA-5BDB-9461-99AF85DEAF6F</object-id>
                    		<tp:taxon-name-part taxon-name-part-type="genus" reg="Distoseptispora">Distoseptispora</tp:taxon-name-part> <tp:taxon-name-part taxon-name-part-type="species" reg="antiqueana">antiqueana</tp:taxon-name-part>
                    	</tp:taxon-name><tp:taxon-authority>Bagacay, E.B.G. Jones &amp; M.S. Calabon</tp:taxon-authority><tp:taxon-status xmlns:xlink="http://www.w3.org/1999/xlink" xlink:type="simple">sp. nov.</tp:taxon-status><xref ref-type="fig" rid="F1">Fig. 2</xref></tp:nomenclature><tp:treatment-sec sec-type="Etymology"><title>Etymology.</title><p>Named after Antique Province, Philippines, where the fungus was first observed.</p><fig id="F1" position="float" orientation="portrait"><object-id xmlns:xlink="http://www.w3.org/1999/xlink" content-type="doi" xlink:type="simple">10.3897/mycokeys.137.198252.figure2</object-id><object-id xmlns:xlink="http://www.w3.org/1999/xlink" content-type="arpha" xlink:type="simple">B51EA713-8B99-544F-B2C4-4DC999A544EF</object-id><label>Figure 2.</label><caption><p><italic><tp:taxon-name><tp:taxon-name-part taxon-name-part-type="genus" reg="Distoseptispora">Distoseptispora</tp:taxon-name-part> <tp:taxon-name-part taxon-name-part-type="species" reg="antiqueana">antiqueana</tp:taxon-name-part></tp:taxon-name></italic> (<abbrev xmlns:xlink="http://www.w3.org/1999/xlink" xlink:title="University of the Philippines Visayas Microbial Culture Collection" xlink:type="simple">UPVMICC</abbrev> 25–0078, holotype). <bold>a</bold>. Host; <bold>b, c</bold>. Colonies on the host surface; <bold>d–f</bold>. Conidiophores and conidiogenous cells bearing conidia; <bold>g–k</bold>. Conidia; <bold>l</bold>. Germinating conidium; <bold>m, n</bold>. Colonies on <abbrev xmlns:xlink="http://www.w3.org/1999/xlink" xlink:title="potato dextrose agar" xlink:type="simple">PDA</abbrev>, <bold>m</bold>. From above, <bold>n</bold>. From reverse. Scale bars: 500 μm (<bold>b</bold>); 200 μm (<bold>c</bold>); 50 μm (<bold>d–l</bold>).</p></caption><graphic xmlns:xlink="http://www.w3.org/1999/xlink" xlink:href="mycokeys-137-103-g002.jpg" id="oo_1721108.jpg" position="float" orientation="portrait" xlink:type="simple"><uri content-type="original_file" xlink:type="simple">https://binary.pensoft.net/fig/1721108</uri></graphic></fig></tp:treatment-sec><tp:treatment-sec sec-type="Holotype"><title>Holotype.</title><p><abbrev xmlns:xlink="http://www.w3.org/1999/xlink" xlink:title="University of the Philippines Visayas Mycological Herbarium" xlink:type="simple">UPVMI</abbrev> 25–0078.</p></tp:treatment-sec><tp:treatment-sec sec-type="Description"><title>Description.</title><p><bold><italic>Saprobic</italic></bold> on submerged decaying wood in intertidal habitat. <bold>Sexual morph</bold>: Undetermined. <bold>Asexual morph</bold>: <bold><italic>Colonies</italic></bold> superficial, effuse, gregarious, brown or dark brown, hairy. <bold><italic>Mycelium</italic></bold> mostly immersed, composed of branched, septate, smooth, pale brown to brown hyphae. <bold><italic>Conidiophores</italic></bold> 12–35 × 7–11 μm (x¯ = 21.5 × 8.9 μm, n = 15), macronematous, mononematous, brown to dark brown, solitary, 2–4-septate, erect, straight, or flexuous, unbranched, single or in groups of 2 or 3, smooth, cylindrical, truncate at the apex, slightly constricted at septa. <bold><italic>Conidiogenous cells</italic></bold> holoblastic, monoblastic, integrated, terminal, determinate, smooth, cylindrical. <bold><italic>Conidia</italic></bold> 139–268 × 9–16 (x¯ = 201.6 × 12.9 μm, n = 30) acrogenous, solitary, dry, obclavate, cylindrical or rostrate, elongated, smooth-walled, straight or slightly curved, up to 39-distosepta, guttulate, olivaceous to dark brown, mostly slightly constricted at septa, tapering towards the rounded apex, truncate at the base. Conidial secession schizolytic.</p></tp:treatment-sec><tp:treatment-sec sec-type="Culture characteristics"><title>Culture characteristics.</title><p>Conidia germinated on potato dextrose agar supplemented with sea water and produced germ tubes within 24 h. Colonies grown on <abbrev xmlns:xlink="http://www.w3.org/1999/xlink" xlink:title="potato dextrose agar" xlink:type="simple">PDA</abbrev>, circular, mycelium flat, dense, reaching 30–35 mm diam. after 30 days of incubation at 25 °C, grey or brown, reverse-side dark brown.</p></tp:treatment-sec><tp:treatment-sec sec-type="Material examined"><title>Material examined.</title><p>Philippines, Antique, Anini-y, Nogas Island, on submerged wood from the intertidal zone, 30 September 2023, Jan Felnesh Exe Bagacay, NOG-005 (<abbrev xmlns:xlink="http://www.w3.org/1999/xlink" xlink:title="University of the Philippines Visayas Mycological Herbarium" xlink:type="simple">UPVMI</abbrev> 25–0078), living culture <abbrev xmlns:xlink="http://www.w3.org/1999/xlink" xlink:title="University of the Philippines Visayas Microbial Culture Collection" xlink:type="simple">UPVMICC</abbrev> 25–0078.</p></tp:treatment-sec><tp:treatment-sec sec-type="GenBank accession numbers"><title>GenBank accession numbers.</title><p><abbrev xmlns:xlink="http://www.w3.org/1999/xlink" xlink:title="internal transcribed spacer region" xlink:type="simple">ITS</abbrev> = <ext-link xmlns:xlink="http://www.w3.org/1999/xlink" xlink:href="PZ203859" ext-link-type="gen" xlink:type="simple">PZ203859</ext-link>, <abbrev xmlns:xlink="http://www.w3.org/1999/xlink" xlink:title="partial second largest subunit of RNA polymerase II" xlink:type="simple">RPB2</abbrev> = <ext-link xmlns:xlink="http://www.w3.org/1999/xlink" xlink:href="PZ221688" ext-link-type="gen" xlink:type="simple">PZ221688</ext-link>, <abbrev xmlns:xlink="http://www.w3.org/1999/xlink" xlink:title="partial translation elongation factor 1-alpha" xlink:type="simple">TEF1-α</abbrev> = <ext-link xmlns:xlink="http://www.w3.org/1999/xlink" xlink:href="PZ221699" ext-link-type="gen" xlink:type="simple">PZ221699</ext-link>.</p></tp:treatment-sec><tp:treatment-sec sec-type="Notes"><title>Notes.</title><p>In the multi-locus phylogenetic analyses, <italic><tp:taxon-name><tp:taxon-name-part taxon-name-part-type="genus" reg="Distoseptispora">Distoseptispora</tp:taxon-name-part> <tp:taxon-name-part taxon-name-part-type="species" reg="antiqueana">antiqueana</tp:taxon-name-part></tp:taxon-name></italic><abbrev xmlns:xlink="http://www.w3.org/1999/xlink" xlink:title="University of the Philippines Visayas Microbial Culture Collection" xlink:type="simple">UPVMICC</abbrev> 25–0078 formed a well-supported, distinct lineage basal to a strongly-supported clade comprising <italic><tp:taxon-name><tp:taxon-name-part taxon-name-part-type="genus" reg="Distoseptispora">D.</tp:taxon-name-part> <tp:taxon-name-part taxon-name-part-type="species" reg="thailandica">thailandica</tp:taxon-name-part></tp:taxon-name></italic> (<named-content xmlns:xlink="http://www.w3.org/1999/xlink" content-type="dwc:collectionCode" xlink:title="Mae Fah Luang University Culture Collection" xlink:href="https://scientific-collections.gbif.org/collection/d8cb6329-ba91-4e7d-b69c-67a60ba5ac1e" xlink:type="simple">MFLUCC</named-content> 16-0270), <italic><tp:taxon-name><tp:taxon-name-part taxon-name-part-type="genus" reg="Distoseptispora">D.</tp:taxon-name-part> <tp:taxon-name-part taxon-name-part-type="species" reg="phangngaensis">phangngaensis</tp:taxon-name-part></tp:taxon-name></italic> (<named-content xmlns:xlink="http://www.w3.org/1999/xlink" content-type="dwc:collectionCode" xlink:title="Mae Fah Luang University Culture Collection" xlink:href="https://scientific-collections.gbif.org/collection/d8cb6329-ba91-4e7d-b69c-67a60ba5ac1e" xlink:type="simple">MFLUCC</named-content> 16-0857), <italic><tp:taxon-name><tp:taxon-name-part taxon-name-part-type="genus" reg="Distoseptispora">D.</tp:taxon-name-part> <tp:taxon-name-part taxon-name-part-type="species" reg="hainanensis">hainanensis</tp:taxon-name-part></tp:taxon-name></italic> (GZCC 22-2047), <italic><tp:taxon-name><tp:taxon-name-part taxon-name-part-type="genus" reg="Distoseptispora">D.</tp:taxon-name-part> <tp:taxon-name-part taxon-name-part-type="species" reg="multiseptata">multiseptata</tp:taxon-name-part></tp:taxon-name></italic> (<named-content xmlns:xlink="http://www.w3.org/1999/xlink" content-type="dwc:collectionCode" xlink:title="Mae Fah Luang University Culture Collection" xlink:href="https://scientific-collections.gbif.org/collection/d8cb6329-ba91-4e7d-b69c-67a60ba5ac1e" xlink:type="simple">MFLUCC</named-content> 15-0609),and other closely-related taxa (100 MLBS, 1.00 BYPP; Fig. <xref ref-type="fig" rid="F5">1</xref>). BLASTn comparisons further support its phylogenetic distinction. The <abbrev xmlns:xlink="http://www.w3.org/1999/xlink" xlink:title="internal transcribed spacer region" xlink:type="simple">ITS</abbrev> sequence shows highest similarity to <italic><tp:taxon-name><tp:taxon-name-part taxon-name-part-type="genus" reg="Distoseptispora">D.</tp:taxon-name-part> <tp:taxon-name-part taxon-name-part-type="species" reg="phangngaensis">phangngaensis</tp:taxon-name-part></tp:taxon-name></italic><named-content xmlns:xlink="http://www.w3.org/1999/xlink" content-type="dwc:collectionCode" xlink:title="Mae Fah Luang University Culture Collection" xlink:href="https://scientific-collections.gbif.org/collection/d8cb6329-ba91-4e7d-b69c-67a60ba5ac1e" xlink:type="simple">MFLUCC</named-content> 16-0857 (99.15%). However, protein-coding loci reveal lower similarity values: <abbrev xmlns:xlink="http://www.w3.org/1999/xlink" xlink:title="partial second largest subunit of RNA polymerase II" xlink:type="simple">RPB2</abbrev> shows 96.88% similarity to <italic><tp:taxon-name><tp:taxon-name-part taxon-name-part-type="genus" reg="Distoseptispora">D.</tp:taxon-name-part> <tp:taxon-name-part taxon-name-part-type="species" reg="nanpingensis">nanpingensis</tp:taxon-name-part></tp:taxon-name></italic> (<named-content xmlns:xlink="http://www.w3.org/1999/xlink" content-type="dwc:institutional_code" xlink:title="College of Agronomy, Jiangxi Agricultural University" xlink:href="https://scientific-collections.gbif.org/institution/435d372e-f199-45de-8ace-5869808359b5" xlink:type="simple">HJAUP</named-content> C2517) and <abbrev xmlns:xlink="http://www.w3.org/1999/xlink" xlink:title="partial translation elongation factor 1-alpha" xlink:type="simple">TEF1-α</abbrev> shows 94.69% similarity to <italic><tp:taxon-name><tp:taxon-name-part taxon-name-part-type="genus" reg="Distoseptispora">D.</tp:taxon-name-part> <tp:taxon-name-part taxon-name-part-type="species" reg="jinghongensis">jinghongensis</tp:taxon-name-part></tp:taxon-name></italic> (<named-content xmlns:xlink="http://www.w3.org/1999/xlink" content-type="dwc:institutional_code" xlink:title="College of Agronomy, Jiangxi Agricultural University" xlink:href="https://scientific-collections.gbif.org/institution/435d372e-f199-45de-8ace-5869808359b5" xlink:type="simple">HJAUP</named-content> C2120). Pairwise nucleotide comparisons further support the recognition of <italic><tp:taxon-name><tp:taxon-name-part taxon-name-part-type="genus" reg="Distoseptispora">Distoseptispora</tp:taxon-name-part> <tp:taxon-name-part taxon-name-part-type="species" reg="antiqueana">antiqueana</tp:taxon-name-part></tp:taxon-name></italic> as a distinct species, differing from <italic><tp:taxon-name><tp:taxon-name-part taxon-name-part-type="genus" reg="Distoseptispora">D.</tp:taxon-name-part> <tp:taxon-name-part taxon-name-part-type="species" reg="phangngaensis">phangngaensis</tp:taxon-name-part></tp:taxon-name></italic> by 0.34% (2/588 bp, <abbrev xmlns:xlink="http://www.w3.org/1999/xlink" xlink:title="internal transcribed spacer region" xlink:type="simple">ITS</abbrev>) and 7.56% (73/965 bp, <abbrev xmlns:xlink="http://www.w3.org/1999/xlink" xlink:title="partial translation elongation factor 1-alpha" xlink:type="simple">TEF1-α</abbrev>) sequence divergence. The introduction of <italic><tp:taxon-name><tp:taxon-name-part taxon-name-part-type="genus" reg="Distoseptispora">Distoseptispora</tp:taxon-name-part> <tp:taxon-name-part taxon-name-part-type="species" reg="antiqueana">antiqueana</tp:taxon-name-part></tp:taxon-name></italic>, as with all novel taxa described in this study, follows the integrative species delimitation approach of <xref ref-type="bibr" rid="B22">Jeewon and Hyde (2016)</xref>, whereby species are recognised, based on concordant phylogenetic evidence, nucleotide differences across informative loci and diagnostic morphological characters. <italic><tp:taxon-name><tp:taxon-name-part taxon-name-part-type="genus" reg="Distoseptispora">Distoseptispora</tp:taxon-name-part> <tp:taxon-name-part taxon-name-part-type="species" reg="antiqueana">antiqueana</tp:taxon-name-part></tp:taxon-name></italic> differs from <italic><tp:taxon-name><tp:taxon-name-part taxon-name-part-type="genus" reg="Distoseptispora">D.</tp:taxon-name-part> <tp:taxon-name-part taxon-name-part-type="species" reg="phangngaensis">phangngaensis</tp:taxon-name-part></tp:taxon-name></italic> by having shorter, but wider conidiophores (12–35 × 7–11 μm vs. 18–30(–40) × 4.3–6.5 μm), shorter and narrower conidia (139–268 × 9–16 μm vs. 165–350 × 14–19 μm) (<xref ref-type="bibr" rid="B63">Yang et al. 2018</xref>). The observed interspecific divergence in the protein-coding genes, together with its independent phylogenetic position and morphological differences support its designation as a distinct species.</p><p>This represents the second confirmed record of <italic><tp:taxon-name><tp:taxon-name-part taxon-name-part-type="genus" reg="Distoseptispora">Distoseptispora</tp:taxon-name-part></tp:taxon-name></italic> from a marine habitat, isolated from submerged decaying wood in a mangrove ecosystem; the first such record is <italic><tp:taxon-name><tp:taxon-name-part taxon-name-part-type="genus" reg="Distoseptispora">D.</tp:taxon-name-part> <tp:taxon-name-part taxon-name-part-type="species" reg="mangrovei">mangrovei</tp:taxon-name-part></tp:taxon-name></italic> reported from China (<xref ref-type="bibr" rid="B28">Li et al. 2026</xref>). Members of the genus are predominantly reported from freshwater and terrestrial environments; thus, this finding expands the known ecological range of the genus into marine-associated substrates (<xref ref-type="bibr" rid="B3">Calabon et al. 2022</xref>; <xref ref-type="bibr" rid="B37">Ma et al. 2022</xref>; <xref ref-type="bibr" rid="B15">Hu et al. 2023</xref>; <xref ref-type="bibr" rid="B46">Shen et al. 2024</xref>; <xref ref-type="bibr" rid="B31">Liao et al. 2025</xref>).</p></tp:treatment-sec><tp:treatment-sec><!--Section generated to contain objects referenced in tp:taxon-treatment.--><fig id="F5" position="float" orientation="portrait"><object-id xmlns:xlink="http://www.w3.org/1999/xlink" content-type="doi" xlink:type="simple">10.3897/mycokeys.137.198252.figure1</object-id><object-id xmlns:xlink="http://www.w3.org/1999/xlink" content-type="arpha" xlink:type="simple">664E1B34-0FAD-5440-8BE9-2DEB84B61DAF</object-id><label>Figure 1.</label><caption><p>Phylogenetic tree generated from Maximum Likelihood analysis, based on <abbrev xmlns:xlink="http://www.w3.org/1999/xlink" xlink:title="internal transcribed spacer region" xlink:type="simple">ITS</abbrev>, <abbrev xmlns:xlink="http://www.w3.org/1999/xlink" xlink:title="large subunit of ribosomal RNA" xlink:type="simple">LSU</abbrev>, <abbrev xmlns:xlink="http://www.w3.org/1999/xlink" xlink:title="partial second largest subunit of RNA polymerase II" xlink:type="simple">RPB2</abbrev> and <abbrev xmlns:xlink="http://www.w3.org/1999/xlink" xlink:title="partial translation elongation factor 1-alpha" xlink:type="simple">TEF1-α</abbrev> sequence data for the species from <italic><tp:taxon-name><tp:taxon-name-part taxon-name-part-type="genus" reg="Distoseptispora">Distoseptispora</tp:taxon-name-part></tp:taxon-name></italic>. Bootstrap support values for <abbrev xmlns:xlink="http://www.w3.org/1999/xlink" xlink:title="Maximum Likelihood" xlink:type="simple">ML</abbrev> higher than 75% and Bayesian posterior probabilities (BYPP) greater than 0.95 are indicated above the nodes in this order. The new isolates are represented in blue. The ex-type strains are indicated in bold. The tree is rooted to <italic><tp:taxon-name><tp:taxon-name-part taxon-name-part-type="genus" reg="Aquapteridospora">Aquapteridospora</tp:taxon-name-part> <tp:taxon-name-part taxon-name-part-type="species" reg="fusiformis">fusiformis</tp:taxon-name-part></tp:taxon-name></italic> (<named-content xmlns:xlink="http://www.w3.org/1999/xlink" content-type="dwc:collectionCode" xlink:title="Mae Fah Luang University Culture Collection" xlink:href="https://scientific-collections.gbif.org/collection/d8cb6329-ba91-4e7d-b69c-67a60ba5ac1e" xlink:type="simple">MFLUCC</named-content> 18–1606) and <italic><tp:taxon-name><tp:taxon-name-part taxon-name-part-type="genus" reg="Aquapteridospora">A.</tp:taxon-name-part> <tp:taxon-name-part taxon-name-part-type="species" reg="lignicola">lignicola</tp:taxon-name-part></tp:taxon-name></italic> (MFLUCC15–0377). Bar = 0.07 estimated number of nucleotide substitutions per site per branch.</p></caption><graphic xmlns:xlink="http://www.w3.org/1999/xlink" xlink:href="mycokeys-137-103-g001.jpg" id="oo_1721107.jpg" position="float" orientation="portrait" xlink:type="simple"><uri content-type="original_file" xlink:type="simple">https://binary.pensoft.net/fig/1721107</uri></graphic></fig></tp:treatment-sec><ref-list><ref id="B22"><mixed-citation xmlns:xlink="http://www.w3.org/1999/xlink" xlink:type="simple">Jeewon R, Hyde KD (2016) Establishing species boundaries and new taxa among fungi: Recommendations to resolve taxonomic ambiguities. Mycosphere 7: 1669–1677. <ext-link xlink:href="10.5943/mycosphere/7/11/4" ext-link-type="doi" xlink:type="simple">https://doi.org/10.5943/mycosphere/7/11/4</ext-link></mixed-citation></ref><ref id="B63"><mixed-citation xmlns:xlink="http://www.w3.org/1999/xlink" xlink:type="simple">Yang J, Maharachchikumbura SSN, Liu J-K, Hyde KD, Gareth Jones EBG, Al-Sadi AM, Liu Z-Y (2018) <italic><tp:taxon-name><tp:taxon-name-part taxon-name-part-type="genus">Pseudostanjehughesia</tp:taxon-name-part> <tp:taxon-name-part taxon-name-part-type="species">aquitropica</tp:taxon-name-part></tp:taxon-name></italic> gen. et sp. nov. and <italic><tp:taxon-name><tp:taxon-name-part taxon-name-part-type="genus">Sporidesmium</tp:taxon-name-part></tp:taxon-name></italic><italic>sensu lato</italic> species from freshwater habitats. Mycological Progress 17: 591–616. <ext-link xlink:href="10.1007/s11557-017-1339-4" ext-link-type="doi" xlink:type="simple">https://doi.org/10.1007/s11557-017-1339-4</ext-link></mixed-citation></ref><ref id="B28"><mixed-citation xmlns:xlink="http://www.w3.org/1999/xlink" xlink:type="simple">Li H, Shu Y, Doilom M, Hyde KD, Dong W (2026) Exploring a new habitat for <italic><tp:taxon-name><tp:taxon-name-part taxon-name-part-type="genus">Distoseptispora</tp:taxon-name-part></tp:taxon-name></italic> (<tp:taxon-name><tp:taxon-name-part taxon-name-part-type="family">Distoseptisporaceae</tp:taxon-name-part></tp:taxon-name>, <tp:taxon-name><tp:taxon-name-part taxon-name-part-type="order">Distoseptisporales</tp:taxon-name-part></tp:taxon-name>) and introducing <italic><tp:taxon-name><tp:taxon-name-part taxon-name-part-type="genus">D.</tp:taxon-name-part> <tp:taxon-name-part taxon-name-part-type="species">mangrovei</tp:taxon-name-part></tp:taxon-name></italic> sp. nov. from a mangrove wetland in Guangdong Province, China. Phytotaxa 752: 121–136. <ext-link xlink:href="10.11646/phytotaxa.752.2.3" ext-link-type="doi" xlink:type="simple">https://doi.org/10.11646/phytotaxa.752.2.3</ext-link></mixed-citation></ref><ref id="B3"><mixed-citation xmlns:xlink="http://www.w3.org/1999/xlink" xlink:type="simple">Calabon MS, Hyde KD, Jones EBG, Bao D, Bhunjun C, Phukhamsakda C, Shen HW, Gentekaki E, Al Sharie A, Barros J, Chandrasiri K, Hu D, Hurdeal V, Rossi W, Valle L, Zhang H, Figueroa M, Raja H, Seena S, Song H, Dong W, El-Elimat T, Leonardi M, Li Y, Li Y, Luo Z, Ritter C, Strongman D, Wei M, Balasuriya A (2023a) Freshwater fungal biology. Mycosphere 14: 195–413. <ext-link xlink:href="10.5943/mycosphere/14/1/4" ext-link-type="doi" xlink:type="simple">https://doi.org/10.5943/mycosphere/14/1/4</ext-link></mixed-citation></ref><ref id="B37"><mixed-citation xmlns:xlink="http://www.w3.org/1999/xlink" xlink:type="simple">Ma J, Zhang J-Y, Xiao X-J, Xiao Y-P, Tang X, Boonmee S, Kang J-C, Lu Y-Z (2022) Multi-gene phylogenetic analyses revealed five new species and two new records of <tp:taxon-name><tp:taxon-name-part taxon-name-part-type="order">Distoseptisporales</tp:taxon-name-part></tp:taxon-name> from China. Journal of Fungi 8: 1202. <ext-link xlink:href="10.3390/jof8111202" ext-link-type="doi" xlink:type="simple">https://doi.org/10.3390/jof8111202</ext-link></mixed-citation></ref><ref id="B15"><mixed-citation xmlns:xlink="http://www.w3.org/1999/xlink" xlink:type="simple">Hu Y-F, Liu J-W, Luo X-X, Xu Z-H, Xia J-W, Zhang X-G, Castañeda-Ruíz RF, Ma J (2023) Multi-locus phylogenetic analyses reveal eight novel species of <italic><tp:taxon-name><tp:taxon-name-part taxon-name-part-type="genus">Distoseptispora</tp:taxon-name-part></tp:taxon-name></italic> from southern China. Microbiology Spectrum 11: e02468–23. <ext-link xlink:href="10.1128/spectrum.02468-23" ext-link-type="doi" xlink:type="simple">https://doi.org/10.1128/spectrum.02468-23</ext-link></mixed-citation></ref><ref id="B46"><mixed-citation xmlns:xlink="http://www.w3.org/1999/xlink" xlink:type="simple">Shen H-W, Bao D-F, Boonmee S, Lu Y-Z, Su X-J, Li Y-X, Luo Z-L (2024) Diversity of <italic><tp:taxon-name><tp:taxon-name-part taxon-name-part-type="genus">Distoseptispora</tp:taxon-name-part></tp:taxon-name></italic> (<tp:taxon-name><tp:taxon-name-part taxon-name-part-type="family">Distoseptisporaceae</tp:taxon-name-part></tp:taxon-name>) taxa on submerged decaying wood from the Red River in Yunnan, China. MycoKeys 102: 1–28. <ext-link xlink:href="10.3897/mycokeys.102.116096" ext-link-type="doi" xlink:type="simple">https://doi.org/10.3897/mycokeys.102.116096</ext-link></mixed-citation></ref><ref id="B31"><mixed-citation xmlns:xlink="http://www.w3.org/1999/xlink" xlink:type="simple">Liao M-G, Luo X-X, Hu Y-F, Castañeda-Ruíz RF, Xu Z-H, Ma J (2025) Morphological and phylogenetic analyses reveal four novel species of <italic><tp:taxon-name><tp:taxon-name-part taxon-name-part-type="genus">Distoseptispora</tp:taxon-name-part></tp:taxon-name></italic> (<tp:taxon-name><tp:taxon-name-part taxon-name-part-type="family">Distoseptisporaceae</tp:taxon-name-part></tp:taxon-name>, <tp:taxon-name><tp:taxon-name-part taxon-name-part-type="order">Distoseptisporales</tp:taxon-name-part></tp:taxon-name>) from southern China. MycoKeys 113: 31–55. <ext-link xlink:href="10.3897/mycokeys.113.137082" ext-link-type="doi" xlink:type="simple">https://doi.org/10.3897/mycokeys.113.137082</ext-link></mixed-citation></ref></ref-list></tp:taxon-treatment>
