# Supplementary material for: Three novel aquatic species of Distoseptispora (Distoseptisporaceae, Distoseptisporales) from the Philippines, with a new geographic record for D. septata
Source: MycoKeys. 2026 Jul 21;137:103–37. doi: 10.3897/mycokeys.137.198252 (PMC13416941; doi:10.3897/mycokeys.137.198252)
Supplement: XML Treatment for Distoseptispora iloiloensis [file mycokeys.137.198252-treatment2.xml]

<!DOCTYPE tp:taxon-treatment
  PUBLIC "-//TaxonX//DTD Taxonomic Treatment Publishing DTD v0 20100105//EN" "tax-treatment-NSO.dtd">
<tp:taxon-treatment xmlns:tp="http://www.plazi.org/taxpub"><tp:treatment-meta><kwd-group><label>Taxon classification</label><kwd>
                <named-content content-type="kingdom">Fungi</named-content>
              </kwd><kwd>
                <named-content content-type="order">Distoseptisporales</named-content>
              </kwd><kwd>
                <named-content content-type="family">Distoseptisporaceae</named-content>
              </kwd></kwd-group><mixed-citation publication-type="journal"><person-group><name><surname>Bagacay</surname><given-names>Jan Felnesh Exe</given-names></name><name><surname>Candole</surname><given-names>Gerlie Mae</given-names></name><name><surname>Velo</surname><given-names>Jasmine C.</given-names></name><name><surname>Sara</surname><given-names>Fred Ric</given-names></name><name><surname>Siccio</surname><given-names>Majoerly Augustine</given-names></name><name><surname>Opiña</surname><given-names>Lilcah Angelique</given-names></name><name><surname>Jones</surname><given-names>E.B. Gareth</given-names></name><name><surname>Calabon</surname><given-names>Mark S.</given-names></name></person-group><article-title>Three novel aquatic species of <italic><tp:taxon-name><tp:taxon-name-part taxon-name-part-type="genus" reg="Distoseptispora">Distoseptispora</tp:taxon-name-part></tp:taxon-name></italic> (<tp:taxon-name><tp:taxon-name-part taxon-name-part-type="family" reg="Distoseptisporaceae">Distoseptisporaceae</tp:taxon-name-part></tp:taxon-name>, <tp:taxon-name><tp:taxon-name-part taxon-name-part-type="order" reg="Distoseptisporales">Distoseptisporales</tp:taxon-name-part></tp:taxon-name>) from the Philippines, with a new geographic record for <italic><tp:taxon-name><tp:taxon-name-part taxon-name-part-type="genus" reg="Distoseptispora">D.</tp:taxon-name-part> <tp:taxon-name-part taxon-name-part-type="species" reg="septata">septata</tp:taxon-name-part></tp:taxon-name></italic></article-title><source>MycoKeys</source><day>21</day><month>07</month><year>2026</year><volume>137</volume><fpage>103</fpage><lpage>137</lpage><pub-id pub-id-type="doi">10.3897/mycokeys.137.198252</pub-id></mixed-citation></tp:treatment-meta><tp:nomenclature><tp:taxon-name><object-id xmlns:xlink="http://www.w3.org/1999/xlink" content-type="arpha" xlink:type="simple">ABDCD0B9-A0DA-5E67-B3E1-66F816F81099</object-id>
                    		<tp:taxon-name-part taxon-name-part-type="genus" reg="Distoseptispora">Distoseptispora</tp:taxon-name-part> <tp:taxon-name-part taxon-name-part-type="species" reg="iloiloensis">iloiloensis</tp:taxon-name-part>
                    	</tp:taxon-name><tp:taxon-authority>Bagacay, Candole, E.B.G. Jones &amp; M.S. Calabon</tp:taxon-authority><tp:taxon-status xmlns:xlink="http://www.w3.org/1999/xlink" xlink:type="simple">sp. nov.</tp:taxon-status><xref ref-type="fig" rid="F2">Fig. 3</xref></tp:nomenclature><tp:treatment-sec sec-type="Etymology"><title>Etymology.</title><p>Named after Iloilo Province, Philippines, where the fungus was first observed.</p><fig id="F2" position="float" orientation="portrait"><object-id xmlns:xlink="http://www.w3.org/1999/xlink" content-type="doi" xlink:type="simple">10.3897/mycokeys.137.198252.figure3</object-id><object-id xmlns:xlink="http://www.w3.org/1999/xlink" content-type="arpha" xlink:type="simple">0C91F638-353B-5F38-92F1-BA1571743545</object-id><label>Figure 3.</label><caption><p><italic><tp:taxon-name><tp:taxon-name-part taxon-name-part-type="genus" reg="Distoseptispora">Distoseptispora</tp:taxon-name-part> <tp:taxon-name-part taxon-name-part-type="species" reg="iloiloensis">iloiloensis</tp:taxon-name-part></tp:taxon-name></italic> (<abbrev xmlns:xlink="http://www.w3.org/1999/xlink" xlink:title="University of the Philippines Visayas Mycological Herbarium" xlink:type="simple">UPVMI</abbrev> 25–0024, holotype). <bold>a</bold>. Host; <bold>b</bold>. Colonies on the host surface; <bold>c–e</bold>. Conidiophores and conidiogenous cells bearing conidia; <bold>f–j</bold>. Conidia; <bold>k</bold>. Germinating conidium; <bold>l, m</bold>. Colonies on <abbrev xmlns:xlink="http://www.w3.org/1999/xlink" xlink:title="potato dextrose agar" xlink:type="simple">PDA</abbrev>, <bold>l</bold>. From above, <bold>m</bold>. From reverse. Scale bars: 200 μm (<bold>b</bold>); 50 μm (<bold>d–k</bold>).</p></caption><graphic xmlns:xlink="http://www.w3.org/1999/xlink" xlink:href="mycokeys-137-103-g003.jpg" id="oo_1721109.jpg" position="float" orientation="portrait" xlink:type="simple"><uri content-type="original_file" xlink:type="simple">https://binary.pensoft.net/fig/1721109</uri></graphic></fig></tp:treatment-sec><tp:treatment-sec sec-type="Holotype"><title>Holotype.</title><p><abbrev xmlns:xlink="http://www.w3.org/1999/xlink" xlink:title="University of the Philippines Visayas Mycological Herbarium" xlink:type="simple">UPVMI</abbrev> 25–0024.</p></tp:treatment-sec><tp:treatment-sec sec-type="Description"><title>Description.</title><p><bold><italic>Saprobic</italic></bold> on submerged decaying wood in freshwater habitat. <bold>Sexual morph</bold>: Undetermined. <bold>Asexual morph</bold>: <bold><italic>Colonies</italic></bold> superficial, effuse, gregarious, brown or dark brown, hairy. <bold><italic>Mycelium</italic></bold> mostly immersed, composed of branched, septate, smooth, pale brown to brown hyphae. <bold><italic>Conidiophores</italic></bold> 14–34 × 4–8 μm (x¯ = 25.1 × 6.3 μm, n = 10), macronematous, mononematous, brown to dark brown, solitary, 2–4-septate, erect, straight or flexuous, unbranched, single or in groups of 2 or 3, smooth, cylindrical, truncate at the apex, slightly constricted at septa. <bold><italic>Conidiogenous cells</italic></bold> holoblastic, monoblastic, integrated, terminal, determinate, smooth, cylindrical. <bold><italic>Conidia</italic></bold> (82–)102–200(–385) × 6–19 µm (x¯ = 158.4 × 13.7 µm, n = 25) acrogenous, solitary, dry, obclavate, cylindrical or rostrate, elongated, smooth-walled, straight or slightly curved, up to 39-distoseptate, guttulate, olivaceous to dark brown, mostly slightly constricted at septa, tapering towards the rounded apex, truncate at the base. Conidial secession schizolytic.</p></tp:treatment-sec><tp:treatment-sec sec-type="Culture characteristics"><title>Culture characteristics.</title><p>Conidia germinated on potato dextrose agar and produced germ tubes within 24 h. Colonies grown on <abbrev xmlns:xlink="http://www.w3.org/1999/xlink" xlink:title="potato dextrose agar" xlink:type="simple">PDA</abbrev>, circular, mycelium flat, dense, reaching 25–30 mm diam. after 30 days of incubation at 25 °C, grey or brown, reverse-side dark brown.</p></tp:treatment-sec><tp:treatment-sec sec-type="Material examined"><title>Material examined.</title><p>Philippines, Iloilo, Miagao, Tinagong Dagat Lake, on submerged wood from a stream, 23 September 2023, Gerlie Mae Candole, TGFW12 (<abbrev xmlns:xlink="http://www.w3.org/1999/xlink" xlink:title="University of the Philippines Visayas Mycological Herbarium" xlink:type="simple">UPVMI</abbrev> 25–0024), living culture <abbrev xmlns:xlink="http://www.w3.org/1999/xlink" xlink:title="University of the Philippines Visayas Microbial Culture Collection" xlink:type="simple">UPVMICC</abbrev> 25–0024.</p></tp:treatment-sec><tp:treatment-sec sec-type="GenBank accession numbers"><title>GenBank accession numbers.</title><p><abbrev xmlns:xlink="http://www.w3.org/1999/xlink" xlink:title="internal transcribed spacer region" xlink:type="simple">ITS</abbrev> = <ext-link xmlns:xlink="http://www.w3.org/1999/xlink" xlink:href="PZ203857" ext-link-type="gen" xlink:type="simple">PZ203857</ext-link>, <abbrev xmlns:xlink="http://www.w3.org/1999/xlink" xlink:title="large subunit of ribosomal RNA" xlink:type="simple">LSU</abbrev> = <ext-link xmlns:xlink="http://www.w3.org/1999/xlink" xlink:href="PZ208527" ext-link-type="gen" xlink:type="simple">PZ208527</ext-link>, <abbrev xmlns:xlink="http://www.w3.org/1999/xlink" xlink:title="partial translation elongation factor 1-alpha" xlink:type="simple">TEF1-α</abbrev> = <ext-link xmlns:xlink="http://www.w3.org/1999/xlink" xlink:href="PZ221697" ext-link-type="gen" xlink:type="simple">PZ221697</ext-link></p></tp:treatment-sec><tp:treatment-sec sec-type="Notes"><title>Notes.</title><p><italic><tp:taxon-name><tp:taxon-name-part taxon-name-part-type="genus" reg="Distoseptispora">Distoseptispora</tp:taxon-name-part> <tp:taxon-name-part taxon-name-part-type="species" reg="iloiloensis">iloiloensis</tp:taxon-name-part></tp:taxon-name></italic> forms a well-supported clade with <italic><tp:taxon-name><tp:taxon-name-part taxon-name-part-type="genus" reg="Distoseptispora">D.</tp:taxon-name-part> <tp:taxon-name-part taxon-name-part-type="species" reg="daanyuanensis">daanyuanensis</tp:taxon-name-part></tp:taxon-name></italic> (SAUCC12326-1, SAUCC12326-2), based on combined <abbrev xmlns:xlink="http://www.w3.org/1999/xlink" xlink:title="internal transcribed spacer region" xlink:type="simple">ITS</abbrev>–<abbrev xmlns:xlink="http://www.w3.org/1999/xlink" xlink:title="large subunit of ribosomal RNA" xlink:type="simple">LSU</abbrev>–<abbrev xmlns:xlink="http://www.w3.org/1999/xlink" xlink:title="partial second largest subunit of RNA polymerase II" xlink:type="simple">RPB2</abbrev>-<abbrev xmlns:xlink="http://www.w3.org/1999/xlink" xlink:title="partial translation elongation factor 1-alpha" xlink:type="simple">TEF1-α</abbrev> sequence data (100% MLBS, 1.00 BYPP; Fig. <xref ref-type="fig" rid="F5">1</xref>). Both taxa conform to the generic circumscription of <italic><tp:taxon-name><tp:taxon-name-part taxon-name-part-type="genus" reg="Distoseptispora">Distoseptispora</tp:taxon-name-part></tp:taxon-name></italic> in producing holoblastic, monoblastic, acrogenous conidiogenous cells and distoseptate, obclavate to rostrate conidia. Morphologically, the two species are readily separable by conidial dimensions and septation patterns. <italic><tp:taxon-name><tp:taxon-name-part taxon-name-part-type="genus" reg="Distoseptispora">Distoseptispora</tp:taxon-name-part> <tp:taxon-name-part taxon-name-part-type="species" reg="daanyuanensis">daanyuanensis</tp:taxon-name-part></tp:taxon-name></italic> is characterised by exceptionally long and highly septate conidia (23.1–696.2 × 9.3–17.9 μm; 4–92 distosepta), representing the broadest range in both size and septation (<xref ref-type="bibr" rid="B33">Liu et al. 2025</xref>). In contrast, <italic><tp:taxon-name><tp:taxon-name-part taxon-name-part-type="genus" reg="Distoseptispora">D.</tp:taxon-name-part> <tp:taxon-name-part taxon-name-part-type="species" reg="iloiloensis">iloiloensis</tp:taxon-name-part></tp:taxon-name></italic> is distinguished by comparatively smaller conidia ((82–)102–200(–385) × 6–19 μm) with up to 39 distosepta, generally lacking apical percurrent regeneration. Pairwise nucleotide comparisons further support their distinction wherein <italic><tp:taxon-name><tp:taxon-name-part taxon-name-part-type="genus" reg="Distoseptispora">D.</tp:taxon-name-part> <tp:taxon-name-part taxon-name-part-type="species" reg="iloiloensis">iloiloensis</tp:taxon-name-part></tp:taxon-name></italic> differs from <italic><tp:taxon-name><tp:taxon-name-part taxon-name-part-type="genus" reg="Distoseptispora">D.</tp:taxon-name-part> <tp:taxon-name-part taxon-name-part-type="species" reg="daanyuanensis">daanyuanensis</tp:taxon-name-part></tp:taxon-name></italic> by 1.40% (8/573 bp, <abbrev xmlns:xlink="http://www.w3.org/1999/xlink" xlink:title="internal transcribed spacer region" xlink:type="simple">ITS</abbrev>), 1.78% (15/843 bp, <abbrev xmlns:xlink="http://www.w3.org/1999/xlink" xlink:title="large subunit of ribosomal RNA" xlink:type="simple">LSU</abbrev>) and 0.78% (7/892 bp, <abbrev xmlns:xlink="http://www.w3.org/1999/xlink" xlink:title="partial translation elongation factor 1-alpha" xlink:type="simple">TEF1-α</abbrev>) sequence divergence. Ecologically, the taxa occupy discrete substrates: <italic><tp:taxon-name><tp:taxon-name-part taxon-name-part-type="genus" reg="Distoseptispora">D.</tp:taxon-name-part> <tp:taxon-name-part taxon-name-part-type="species" reg="daanyuanensis">daanyuanensis</tp:taxon-name-part></tp:taxon-name></italic> is reported from decaying wood in peat swamp forest and <italic><tp:taxon-name><tp:taxon-name-part taxon-name-part-type="genus" reg="Distoseptispora">D.</tp:taxon-name-part> <tp:taxon-name-part taxon-name-part-type="species" reg="iloiloensis">iloiloensis</tp:taxon-name-part></tp:taxon-name></italic> from submerged wood in freshwater habitat (<xref ref-type="bibr" rid="B33">Liu et al. 2025</xref>). This ecological segregation, coupled with subtle, yet stable morphological differences, suggests niche specialisation within this phylogenetically cohesive lineage.</p></tp:treatment-sec><tp:treatment-sec><!--Section generated to contain objects referenced in tp:taxon-treatment.--><fig id="F5" position="float" orientation="portrait"><object-id xmlns:xlink="http://www.w3.org/1999/xlink" content-type="doi" xlink:type="simple">10.3897/mycokeys.137.198252.figure1</object-id><object-id xmlns:xlink="http://www.w3.org/1999/xlink" content-type="arpha" xlink:type="simple">664E1B34-0FAD-5440-8BE9-2DEB84B61DAF</object-id><label>Figure 1.</label><caption><p>Phylogenetic tree generated from Maximum Likelihood analysis, based on <abbrev xmlns:xlink="http://www.w3.org/1999/xlink" xlink:title="internal transcribed spacer region" xlink:type="simple">ITS</abbrev>, <abbrev xmlns:xlink="http://www.w3.org/1999/xlink" xlink:title="large subunit of ribosomal RNA" xlink:type="simple">LSU</abbrev>, <abbrev xmlns:xlink="http://www.w3.org/1999/xlink" xlink:title="partial second largest subunit of RNA polymerase II" xlink:type="simple">RPB2</abbrev> and <abbrev xmlns:xlink="http://www.w3.org/1999/xlink" xlink:title="partial translation elongation factor 1-alpha" xlink:type="simple">TEF1-α</abbrev> sequence data for the species from <italic><tp:taxon-name><tp:taxon-name-part taxon-name-part-type="genus" reg="Distoseptispora">Distoseptispora</tp:taxon-name-part></tp:taxon-name></italic>. Bootstrap support values for <abbrev xmlns:xlink="http://www.w3.org/1999/xlink" xlink:title="Maximum Likelihood" xlink:type="simple">ML</abbrev> higher than 75% and Bayesian posterior probabilities (BYPP) greater than 0.95 are indicated above the nodes in this order. The new isolates are represented in blue. The ex-type strains are indicated in bold. The tree is rooted to <italic><tp:taxon-name><tp:taxon-name-part taxon-name-part-type="genus" reg="Aquapteridospora">Aquapteridospora</tp:taxon-name-part> <tp:taxon-name-part taxon-name-part-type="species" reg="fusiformis">fusiformis</tp:taxon-name-part></tp:taxon-name></italic> (<named-content xmlns:xlink="http://www.w3.org/1999/xlink" content-type="dwc:collectionCode" xlink:title="Mae Fah Luang University Culture Collection" xlink:href="https://scientific-collections.gbif.org/collection/d8cb6329-ba91-4e7d-b69c-67a60ba5ac1e" xlink:type="simple">MFLUCC</named-content> 18–1606) and <italic><tp:taxon-name><tp:taxon-name-part taxon-name-part-type="genus" reg="Aquapteridospora">A.</tp:taxon-name-part> <tp:taxon-name-part taxon-name-part-type="species" reg="lignicola">lignicola</tp:taxon-name-part></tp:taxon-name></italic> (MFLUCC15–0377). Bar = 0.07 estimated number of nucleotide substitutions per site per branch.</p></caption><graphic xmlns:xlink="http://www.w3.org/1999/xlink" xlink:href="mycokeys-137-103-g001.jpg" id="oo_1721107.jpg" position="float" orientation="portrait" xlink:type="simple"><uri content-type="original_file" xlink:type="simple">https://binary.pensoft.net/fig/1721107</uri></graphic></fig></tp:treatment-sec><ref-list><ref id="B33"><mixed-citation xmlns:xlink="http://www.w3.org/1999/xlink" xlink:type="simple">Liu W, Yin C, Jiang Y, Yan X, Wang X, Zhang X, Wang S (2025) Discovery and identification of four novel species of <italic><tp:taxon-name><tp:taxon-name-part taxon-name-part-type="genus">Distoseptispora</tp:taxon-name-part></tp:taxon-name></italic> (<tp:taxon-name><tp:taxon-name-part taxon-name-part-type="family">Distoseptisporaceae</tp:taxon-name-part></tp:taxon-name>, <tp:taxon-name><tp:taxon-name-part taxon-name-part-type="order">Distoseptisporales</tp:taxon-name-part></tp:taxon-name>) on decaying wood from Hainan and Fujian Provinces, China. Journal of Fungi 11: 667. <ext-link xlink:href="10.3390/jof11090667" ext-link-type="doi" xlink:type="simple">https://doi.org/10.3390/jof11090667</ext-link></mixed-citation></ref></ref-list></tp:taxon-treatment>
