# Supplementary material for: Three novel aquatic species of Distoseptispora (Distoseptisporaceae, Distoseptisporales) from the Philippines, with a new geographic record for D. septata
Source: MycoKeys. 2026 Jul 21;137:103–37. doi: 10.3897/mycokeys.137.198252 (PMC13416941; doi:10.3897/mycokeys.137.198252)
Supplement: XML Treatment for Distoseptispora panayensis [file mycokeys.137.198252-treatment3.xml]

<!DOCTYPE tp:taxon-treatment
  PUBLIC "-//TaxonX//DTD Taxonomic Treatment Publishing DTD v0 20100105//EN" "tax-treatment-NSO.dtd">
<tp:taxon-treatment xmlns:tp="http://www.plazi.org/taxpub"><tp:treatment-meta><kwd-group><label>Taxon classification</label><kwd>
                <named-content content-type="kingdom">Fungi</named-content>
              </kwd><kwd>
                <named-content content-type="order">Distoseptisporales</named-content>
              </kwd><kwd>
                <named-content content-type="family">Distoseptisporaceae</named-content>
              </kwd></kwd-group><mixed-citation publication-type="journal"><person-group><name><surname>Bagacay</surname><given-names>Jan Felnesh Exe</given-names></name><name><surname>Candole</surname><given-names>Gerlie Mae</given-names></name><name><surname>Velo</surname><given-names>Jasmine C.</given-names></name><name><surname>Sara</surname><given-names>Fred Ric</given-names></name><name><surname>Siccio</surname><given-names>Majoerly Augustine</given-names></name><name><surname>Opiña</surname><given-names>Lilcah Angelique</given-names></name><name><surname>Jones</surname><given-names>E.B. Gareth</given-names></name><name><surname>Calabon</surname><given-names>Mark S.</given-names></name></person-group><article-title>Three novel aquatic species of <italic><tp:taxon-name><tp:taxon-name-part taxon-name-part-type="genus" reg="Distoseptispora">Distoseptispora</tp:taxon-name-part></tp:taxon-name></italic> (<tp:taxon-name><tp:taxon-name-part taxon-name-part-type="family" reg="Distoseptisporaceae">Distoseptisporaceae</tp:taxon-name-part></tp:taxon-name>, <tp:taxon-name><tp:taxon-name-part taxon-name-part-type="order" reg="Distoseptisporales">Distoseptisporales</tp:taxon-name-part></tp:taxon-name>) from the Philippines, with a new geographic record for <italic><tp:taxon-name><tp:taxon-name-part taxon-name-part-type="genus" reg="Distoseptispora">D.</tp:taxon-name-part> <tp:taxon-name-part taxon-name-part-type="species" reg="septata">septata</tp:taxon-name-part></tp:taxon-name></italic></article-title><source>MycoKeys</source><day>21</day><month>07</month><year>2026</year><volume>137</volume><fpage>103</fpage><lpage>137</lpage><pub-id pub-id-type="doi">10.3897/mycokeys.137.198252</pub-id></mixed-citation></tp:treatment-meta><tp:nomenclature><tp:taxon-name><object-id xmlns:xlink="http://www.w3.org/1999/xlink" content-type="arpha" xlink:type="simple">CCB84D1C-4774-5371-99F2-929C30BFA1B2</object-id>
                    		<tp:taxon-name-part taxon-name-part-type="genus" reg="Distoseptispora">Distoseptispora</tp:taxon-name-part> <tp:taxon-name-part taxon-name-part-type="species" reg="panayensis">panayensis</tp:taxon-name-part>
                    	</tp:taxon-name><tp:taxon-authority>Bagacay, E.B.G. Jones &amp; M.S. Calabon</tp:taxon-authority><tp:taxon-status xmlns:xlink="http://www.w3.org/1999/xlink" xlink:type="simple">sp. nov.</tp:taxon-status><xref ref-type="fig" rid="F3">Fig. 4</xref></tp:nomenclature><tp:treatment-sec sec-type="Etymology"><title>Etymology.</title><p>Named after Panay Island, Philippines, where the fungus was first observed.</p><fig id="F3" position="float" orientation="portrait"><object-id xmlns:xlink="http://www.w3.org/1999/xlink" content-type="doi" xlink:type="simple">10.3897/mycokeys.137.198252.figure4</object-id><object-id xmlns:xlink="http://www.w3.org/1999/xlink" content-type="arpha" xlink:type="simple">44212CAC-20F0-52F0-ADFF-45B3471D0AED</object-id><label>Figure 4.</label><caption><p><italic><tp:taxon-name><tp:taxon-name-part taxon-name-part-type="genus" reg="Distoseptispora">Distoseptispora</tp:taxon-name-part> <tp:taxon-name-part taxon-name-part-type="species" reg="panayensis">panayensis</tp:taxon-name-part></tp:taxon-name></italic> (<abbrev xmlns:xlink="http://www.w3.org/1999/xlink" xlink:title="University of the Philippines Visayas Mycological Herbarium" xlink:type="simple">UPVMI</abbrev> 25–0100, holotype). <bold>a</bold>. Host; <bold>b</bold>. Colonies on the host surface; <bold>c–e</bold>. Conidiophores; <bold>f–k</bold>. Conidia; <bold>l</bold>. Germinating conidium. Scale bars: 100 μm (<bold>b</bold>); 20 μm (<bold>c–l</bold>).</p></caption><graphic xmlns:xlink="http://www.w3.org/1999/xlink" xlink:href="mycokeys-137-103-g004.jpg" id="oo_1721110.jpg" position="float" orientation="portrait" xlink:type="simple"><uri content-type="original_file" xlink:type="simple">https://binary.pensoft.net/fig/1721110</uri></graphic></fig></tp:treatment-sec><tp:treatment-sec sec-type="Holotype"><title>Holotype.</title><p><abbrev xmlns:xlink="http://www.w3.org/1999/xlink" xlink:title="University of the Philippines Visayas Mycological Herbarium" xlink:type="simple">UPVMI</abbrev> 25–0100.</p></tp:treatment-sec><tp:treatment-sec sec-type="Description"><title>Description.</title><p><bold><italic>Saprobic</italic></bold> on submerged decaying wood in freshwater habitat. <bold>Sexual morph</bold>: Undetermined. <bold>Asexual morph</bold>: Hyphomycetous. <bold><italic>Colonies</italic></bold> superficial, effuse, scattered or in small groups, hairy, dark brown. <bold><italic>Mycelium</italic></bold> partly immersed, comprised of branched, septate, smooth, pale brown to brown hyphae. <bold><italic>Conidiophores</italic></bold> 66–134 × 4–8 μm (x¯ = 111.7 × 5.2 μm, n = 15), macronematous, mononematous, solitary, brown, 6–10-septate, erect, straight or slightly flexuous, unbranched, smooth, cylindrical, rounded and darkened at the apex, sometimes elongating percurrently. <bold><italic>Conidiogenous cells</italic></bold> holoblastic, monoblastic, integrated, terminal, brown, determinate, cylindrical. <bold><italic>Conidia</italic></bold> 82–174 × 7–12 μm (x¯ = 117.8× 9.4 μm, n = 30) acrogenous, solitary, dry, obclavate, rostrate, elongated, smooth-walled, straight or slightly curved, 13–23-distoseptate, olivaceous brown to greyish-brown, tapering towards the apex, truncate and darkened at the base. Conidial secession schizolytic.</p></tp:treatment-sec><tp:treatment-sec sec-type="Culture characteristics"><title>Culture characteristics.</title><p>Conidia germinated on potato dextrose agar and produced germ tubes within 10 h. Colonies grown on <abbrev xmlns:xlink="http://www.w3.org/1999/xlink" xlink:title="potato dextrose agar" xlink:type="simple">PDA</abbrev>, circular, mycelium flat, dense, reaching 35–40 mm diam. after 30 days of incubation at 25 °C, grey or brown, reverse-side dark brown.</p></tp:treatment-sec><tp:treatment-sec sec-type="Material examined"><title>Material examined.</title><p>Philippines, Iloilo, Miagao, Busay-lapad Falls, on submerged decaying wood from a stream, 26 January 2024, Jan Felnesh Exe Bagacay, BL-F-004 (<abbrev xmlns:xlink="http://www.w3.org/1999/xlink" xlink:title="University of the Philippines Visayas Mycological Herbarium" xlink:type="simple">UPVMI</abbrev> 25–0100), living culture <abbrev xmlns:xlink="http://www.w3.org/1999/xlink" xlink:title="University of the Philippines Visayas Microbial Culture Collection" xlink:type="simple">UPVMICC</abbrev> 25–0100.</p></tp:treatment-sec><tp:treatment-sec sec-type="GenBank accession numbers"><title>GenBank accession numbers.</title><p><abbrev xmlns:xlink="http://www.w3.org/1999/xlink" xlink:title="internal transcribed spacer region" xlink:type="simple">ITS</abbrev> = <ext-link xmlns:xlink="http://www.w3.org/1999/xlink" xlink:href="PZ203858" ext-link-type="gen" xlink:type="simple">PZ203858</ext-link>, <abbrev xmlns:xlink="http://www.w3.org/1999/xlink" xlink:title="large subunit of ribosomal RNA" xlink:type="simple">LSU</abbrev> = <ext-link xmlns:xlink="http://www.w3.org/1999/xlink" xlink:href="PZ208528" ext-link-type="gen" xlink:type="simple">PZ208528</ext-link>, <abbrev xmlns:xlink="http://www.w3.org/1999/xlink" xlink:title="partial second largest subunit of RNA polymerase II" xlink:type="simple">RPB2</abbrev> = <ext-link xmlns:xlink="http://www.w3.org/1999/xlink" xlink:href="PZ221687" ext-link-type="gen" xlink:type="simple">PZ221687</ext-link>, <abbrev xmlns:xlink="http://www.w3.org/1999/xlink" xlink:title="partial translation elongation factor 1-alpha" xlink:type="simple">TEF1-α</abbrev> = <ext-link xmlns:xlink="http://www.w3.org/1999/xlink" xlink:href="PZ221698" ext-link-type="gen" xlink:type="simple">PZ221698</ext-link>.</p></tp:treatment-sec><tp:treatment-sec sec-type="Notes"><title>Notes.</title><p>Multi-locus phylogenetic analyses place <italic><tp:taxon-name><tp:taxon-name-part taxon-name-part-type="genus" reg="Distoseptispora">D.</tp:taxon-name-part> <tp:taxon-name-part taxon-name-part-type="species" reg="panayensis">panayensis</tp:taxon-name-part></tp:taxon-name></italic><abbrev xmlns:xlink="http://www.w3.org/1999/xlink" xlink:title="University of the Philippines Visayas Microbial Culture Collection" xlink:type="simple">UPVMICC</abbrev> 25–0100 in a well-supported clade with <italic><tp:taxon-name><tp:taxon-name-part taxon-name-part-type="genus" reg="Distoseptispora">D.</tp:taxon-name-part> <tp:taxon-name-part taxon-name-part-type="species" reg="amniculi">amniculi</tp:taxon-name-part></tp:taxon-name></italic><named-content xmlns:xlink="http://www.w3.org/1999/xlink" content-type="dwc:collectionCode" xlink:title="Mae Fah Luang University Culture Collection" xlink:href="https://scientific-collections.gbif.org/collection/d8cb6329-ba91-4e7d-b69c-67a60ba5ac1e" xlink:type="simple">MFLUCC</named-content> 17-2129 and <italic><tp:taxon-name><tp:taxon-name-part taxon-name-part-type="genus" reg="Distoseptispora">D.</tp:taxon-name-part> <tp:taxon-name-part taxon-name-part-type="species" reg="jinghongensis">jinghongensis</tp:taxon-name-part></tp:taxon-name></italic><named-content xmlns:xlink="http://www.w3.org/1999/xlink" content-type="dwc:institutional_code" xlink:title="College of Agronomy, Jiangxi Agricultural University" xlink:href="https://scientific-collections.gbif.org/institution/435d372e-f199-45de-8ace-5869808359b5" xlink:type="simple">HJAUP</named-content> C2120 (99% MLBS, 1.00 BYPP, Fig. <xref ref-type="fig" rid="F5">1</xref>). Pairwise nucleotide comparisons further substantiate its distinction: <italic><tp:taxon-name><tp:taxon-name-part taxon-name-part-type="genus" reg="Distoseptispora">D.</tp:taxon-name-part> <tp:taxon-name-part taxon-name-part-type="species" reg="panayensis">panayensis</tp:taxon-name-part></tp:taxon-name></italic> differs from <italic><tp:taxon-name><tp:taxon-name-part taxon-name-part-type="genus" reg="Distoseptispora">D.</tp:taxon-name-part> <tp:taxon-name-part taxon-name-part-type="species" reg="amniculi">amniculi</tp:taxon-name-part></tp:taxon-name></italic> by 2.9% (16/551 bp, <abbrev xmlns:xlink="http://www.w3.org/1999/xlink" xlink:title="internal transcribed spacer region" xlink:type="simple">ITS</abbrev>) and 0.8% (7/875 bp, <abbrev xmlns:xlink="http://www.w3.org/1999/xlink" xlink:title="large subunit of ribosomal RNA" xlink:type="simple">LSU</abbrev>) and 7.53% (80/1063 bp, TEF1- α). Morphologically, <italic><tp:taxon-name><tp:taxon-name-part taxon-name-part-type="genus" reg="Distoseptispora">D.</tp:taxon-name-part> <tp:taxon-name-part taxon-name-part-type="species" reg="panayensis">panayensis</tp:taxon-name-part></tp:taxon-name></italic> is characterised by relatively long and moderately broad conidiophores (66–134 × 4–8 μm, x¯ = 111.7 × 5.2 μm) that are 6–10-septate and occasionally show percurrent elongation. It differs from <italic><tp:taxon-name><tp:taxon-name-part taxon-name-part-type="genus" reg="Distoseptispora">D.</tp:taxon-name-part> <tp:taxon-name-part taxon-name-part-type="species" reg="amniculi">amniculi</tp:taxon-name-part></tp:taxon-name></italic>, which possesses longer, but distinctly narrower conidiophores (90–180 × 3–4.5 μm) (<xref ref-type="bibr" rid="B62">Yang et al. 2021</xref>). <italic><tp:taxon-name><tp:taxon-name-part taxon-name-part-type="genus" reg="Distoseptispora">Distoseptispora</tp:taxon-name-part> <tp:taxon-name-part taxon-name-part-type="species" reg="panayensis">panayensis</tp:taxon-name-part></tp:taxon-name></italic> produces conspicuously long, obclavate-rostrate conidia (82–174 × 7–12 μm, x¯ = 117.8 × 9.4 μm) with 13–23 distosepta and overlapping, but generally surpassing that of <italic><tp:taxon-name><tp:taxon-name-part taxon-name-part-type="genus" reg="Distoseptispora">D.</tp:taxon-name-part> <tp:taxon-name-part taxon-name-part-type="species" reg="amniculi">amniculi</tp:taxon-name-part></tp:taxon-name></italic> ((7–)12–24-septate; 85–167 × 9–11.8 μm). Ecologically, <italic><tp:taxon-name><tp:taxon-name-part taxon-name-part-type="genus" reg="Distoseptispora">D.</tp:taxon-name-part> <tp:taxon-name-part taxon-name-part-type="species" reg="panayensis">panayensis</tp:taxon-name-part></tp:taxon-name></italic> and <italic><tp:taxon-name><tp:taxon-name-part taxon-name-part-type="genus" reg="Distoseptispora">D.</tp:taxon-name-part> <tp:taxon-name-part taxon-name-part-type="species" reg="amniculi">amniculi</tp:taxon-name-part></tp:taxon-name></italic> are freshwater taxa occurring on submerged decaying wood (<xref ref-type="bibr" rid="B62">Yang et al. 2021</xref>). Pairwise nucleotide comparisons between <italic><tp:taxon-name><tp:taxon-name-part taxon-name-part-type="genus" reg="Distoseptispora">D.</tp:taxon-name-part> <tp:taxon-name-part taxon-name-part-type="species" reg="panayensis">panayensis</tp:taxon-name-part></tp:taxon-name></italic> and <italic><tp:taxon-name><tp:taxon-name-part taxon-name-part-type="genus" reg="Distoseptispora">D.</tp:taxon-name-part> <tp:taxon-name-part taxon-name-part-type="species" reg="jinghongensis">jinghongensis</tp:taxon-name-part></tp:taxon-name></italic> revealed sequence differences of 4.84% (29/599 bp) in the <abbrev xmlns:xlink="http://www.w3.org/1999/xlink" xlink:title="internal transcribed spacer region" xlink:type="simple">ITS</abbrev> region, 3.97% (23/579 bp) in <abbrev xmlns:xlink="http://www.w3.org/1999/xlink" xlink:title="large subunit of ribosomal RNA" xlink:type="simple">LSU</abbrev> and 7.38% (71/962 bp) in <abbrev xmlns:xlink="http://www.w3.org/1999/xlink" xlink:title="partial translation elongation factor 1-alpha" xlink:type="simple">TEF1-α</abbrev>. Morphologically, <italic><tp:taxon-name><tp:taxon-name-part taxon-name-part-type="genus" reg="Distoseptispora">D.</tp:taxon-name-part> <tp:taxon-name-part taxon-name-part-type="species" reg="panayensis">panayensis</tp:taxon-name-part></tp:taxon-name></italic> differs by having longer and wider conidiophores (66–134 × 4–8 μm vs. 54.6–94.6 × 3.6–4 μm), more septate conidiophores (6–10 vs. 4–7 septa) and considerably longer conidia (82–174 × 7–12 μm vs. 56.4–127.3 × 7.3–10.9 μm) with a greater number of distosepta (13–23 vs. 7–17) (<xref ref-type="bibr" rid="B15">Hu et al. 2023</xref>). Furthermore, <italic><tp:taxon-name><tp:taxon-name-part taxon-name-part-type="genus" reg="Distoseptispora">D.</tp:taxon-name-part> <tp:taxon-name-part taxon-name-part-type="species" reg="jinghongensis">jinghongensis</tp:taxon-name-part></tp:taxon-name></italic> was observed on dead branches of an unidentified broadleaf tree. The consistent morphological and multi-locus phylogenetic distinctions support the establishment of <italic><tp:taxon-name><tp:taxon-name-part taxon-name-part-type="genus" reg="Distoseptispora">D.</tp:taxon-name-part> <tp:taxon-name-part taxon-name-part-type="species" reg="panayensis">panayensis</tp:taxon-name-part></tp:taxon-name></italic> as a novel species.</p></tp:treatment-sec><tp:treatment-sec><!--Section generated to contain objects referenced in tp:taxon-treatment.--><fig id="F5" position="float" orientation="portrait"><object-id xmlns:xlink="http://www.w3.org/1999/xlink" content-type="doi" xlink:type="simple">10.3897/mycokeys.137.198252.figure1</object-id><object-id xmlns:xlink="http://www.w3.org/1999/xlink" content-type="arpha" xlink:type="simple">664E1B34-0FAD-5440-8BE9-2DEB84B61DAF</object-id><label>Figure 1.</label><caption><p>Phylogenetic tree generated from Maximum Likelihood analysis, based on <abbrev xmlns:xlink="http://www.w3.org/1999/xlink" xlink:title="internal transcribed spacer region" xlink:type="simple">ITS</abbrev>, <abbrev xmlns:xlink="http://www.w3.org/1999/xlink" xlink:title="large subunit of ribosomal RNA" xlink:type="simple">LSU</abbrev>, <abbrev xmlns:xlink="http://www.w3.org/1999/xlink" xlink:title="partial second largest subunit of RNA polymerase II" xlink:type="simple">RPB2</abbrev> and <abbrev xmlns:xlink="http://www.w3.org/1999/xlink" xlink:title="partial translation elongation factor 1-alpha" xlink:type="simple">TEF1-α</abbrev> sequence data for the species from <italic><tp:taxon-name><tp:taxon-name-part taxon-name-part-type="genus" reg="Distoseptispora">Distoseptispora</tp:taxon-name-part></tp:taxon-name></italic>. Bootstrap support values for <abbrev xmlns:xlink="http://www.w3.org/1999/xlink" xlink:title="Maximum Likelihood" xlink:type="simple">ML</abbrev> higher than 75% and Bayesian posterior probabilities (BYPP) greater than 0.95 are indicated above the nodes in this order. The new isolates are represented in blue. The ex-type strains are indicated in bold. The tree is rooted to <italic><tp:taxon-name><tp:taxon-name-part taxon-name-part-type="genus" reg="Aquapteridospora">Aquapteridospora</tp:taxon-name-part> <tp:taxon-name-part taxon-name-part-type="species" reg="fusiformis">fusiformis</tp:taxon-name-part></tp:taxon-name></italic> (<named-content xmlns:xlink="http://www.w3.org/1999/xlink" content-type="dwc:collectionCode" xlink:title="Mae Fah Luang University Culture Collection" xlink:href="https://scientific-collections.gbif.org/collection/d8cb6329-ba91-4e7d-b69c-67a60ba5ac1e" xlink:type="simple">MFLUCC</named-content> 18–1606) and <italic><tp:taxon-name><tp:taxon-name-part taxon-name-part-type="genus" reg="Aquapteridospora">A.</tp:taxon-name-part> <tp:taxon-name-part taxon-name-part-type="species" reg="lignicola">lignicola</tp:taxon-name-part></tp:taxon-name></italic> (MFLUCC15–0377). Bar = 0.07 estimated number of nucleotide substitutions per site per branch.</p></caption><graphic xmlns:xlink="http://www.w3.org/1999/xlink" xlink:href="mycokeys-137-103-g001.jpg" id="oo_1721107.jpg" position="float" orientation="portrait" xlink:type="simple"><uri content-type="original_file" xlink:type="simple">https://binary.pensoft.net/fig/1721107</uri></graphic></fig></tp:treatment-sec><ref-list><ref id="B62"><mixed-citation xmlns:xlink="http://www.w3.org/1999/xlink" xlink:type="simple">Yang J, Liu L-L, Jones EBG, Li W-L, Hyde KD, Liu Z-Y (2021) Morphological variety in <italic><tp:taxon-name><tp:taxon-name-part taxon-name-part-type="genus">Distoseptispora</tp:taxon-name-part></tp:taxon-name></italic> and introduction of six novel species. Journal of Fungi 7: 945. <ext-link xlink:href="10.3390/jof7110945" ext-link-type="doi" xlink:type="simple">https://doi.org/10.3390/jof7110945</ext-link></mixed-citation></ref><ref id="B15"><mixed-citation xmlns:xlink="http://www.w3.org/1999/xlink" xlink:type="simple">Hu Y-F, Liu J-W, Luo X-X, Xu Z-H, Xia J-W, Zhang X-G, Castañeda-Ruíz RF, Ma J (2023) Multi-locus phylogenetic analyses reveal eight novel species of <italic><tp:taxon-name><tp:taxon-name-part taxon-name-part-type="genus">Distoseptispora</tp:taxon-name-part></tp:taxon-name></italic> from southern China. Microbiology Spectrum 11: e02468–23. <ext-link xlink:href="10.1128/spectrum.02468-23" ext-link-type="doi" xlink:type="simple">https://doi.org/10.1128/spectrum.02468-23</ext-link></mixed-citation></ref></ref-list></tp:taxon-treatment>
