# Supplementary material for: Three novel aquatic species of Distoseptispora (Distoseptisporaceae, Distoseptisporales) from the Philippines, with a new geographic record for D. septata
Source: MycoKeys. 2026 Jul 21;137:103–37. doi: 10.3897/mycokeys.137.198252 (PMC13416941; doi:10.3897/mycokeys.137.198252)
Supplement: XML Treatment for Distoseptispora septata [file mycokeys.137.198252-treatment4.xml]

<!DOCTYPE tp:taxon-treatment
  PUBLIC "-//TaxonX//DTD Taxonomic Treatment Publishing DTD v0 20100105//EN" "tax-treatment-NSO.dtd">
<tp:taxon-treatment xmlns:tp="http://www.plazi.org/taxpub"><tp:treatment-meta><kwd-group><label>Taxon classification</label><kwd>
                <named-content content-type="kingdom">Fungi</named-content>
              </kwd><kwd>
                <named-content content-type="order">Distoseptisporales</named-content>
              </kwd><kwd>
                <named-content content-type="family">Distoseptisporaceae</named-content>
              </kwd></kwd-group><mixed-citation publication-type="journal"><person-group><name><surname>Bagacay</surname><given-names>Jan Felnesh Exe</given-names></name><name><surname>Candole</surname><given-names>Gerlie Mae</given-names></name><name><surname>Velo</surname><given-names>Jasmine C.</given-names></name><name><surname>Sara</surname><given-names>Fred Ric</given-names></name><name><surname>Siccio</surname><given-names>Majoerly Augustine</given-names></name><name><surname>Opiña</surname><given-names>Lilcah Angelique</given-names></name><name><surname>Jones</surname><given-names>E.B. Gareth</given-names></name><name><surname>Calabon</surname><given-names>Mark S.</given-names></name></person-group><article-title>Three novel aquatic species of <italic><tp:taxon-name><tp:taxon-name-part taxon-name-part-type="genus" reg="Distoseptispora">Distoseptispora</tp:taxon-name-part></tp:taxon-name></italic> (<tp:taxon-name><tp:taxon-name-part taxon-name-part-type="family" reg="Distoseptisporaceae">Distoseptisporaceae</tp:taxon-name-part></tp:taxon-name>, <tp:taxon-name><tp:taxon-name-part taxon-name-part-type="order" reg="Distoseptisporales">Distoseptisporales</tp:taxon-name-part></tp:taxon-name>) from the Philippines, with a new geographic record for <italic><tp:taxon-name><tp:taxon-name-part taxon-name-part-type="genus" reg="Distoseptispora">D.</tp:taxon-name-part> <tp:taxon-name-part taxon-name-part-type="species" reg="septata">septata</tp:taxon-name-part></tp:taxon-name></italic></article-title><source>MycoKeys</source><day>21</day><month>07</month><year>2026</year><volume>137</volume><fpage>103</fpage><lpage>137</lpage><pub-id pub-id-type="doi">10.3897/mycokeys.137.198252</pub-id></mixed-citation></tp:treatment-meta><tp:nomenclature><tp:taxon-name><object-id xmlns:xlink="http://www.w3.org/1999/xlink" content-type="arpha" xlink:type="simple">622AC26C-E53C-5C0C-839C-D1451913B006</object-id>
                    		<tp:taxon-name-part taxon-name-part-type="genus" reg="Distoseptispora">Distoseptispora</tp:taxon-name-part> <tp:taxon-name-part taxon-name-part-type="species" reg="septata">septata</tp:taxon-name-part>
                    	</tp:taxon-name><tp:taxon-authority>Jian Ma &amp; Y.Z. Lu, J. Fungi 8(no. 1202): 15 (2022)</tp:taxon-authority><xref ref-type="fig" rid="F4">Fig. 5</xref></tp:nomenclature><tp:treatment-sec sec-type="Description"><title>Description.</title><p><bold><italic>Saprobic</italic></bold> on submerged decaying wood in freshwater habitat. <bold>Sexual morph</bold>: Undetermined. <bold>Asexual morph</bold>: <bold><italic>Colonies</italic></bold> superficial, effuse, gregarious, brown or dark brown, hairy. <bold><italic>Mycelium</italic></bold> mostly immersed, composed of branched, septate, smooth, pale brown to brown hyphae. <bold><italic>Conidiophores</italic></bold> up to 20 μm, macronematous, mononematous, brown to dark brown, solitary, 2–3-septate, erect, straight or flexuous, unbranched, single or in groups of 2, smooth, cylindrical, truncate at the apex, slightly constricted at septa. <bold><italic>Conidiogenous cells</italic></bold> holoblastic, monoblastic, integrated, terminal, determinate, smooth, cylindrical. <bold><italic>Conidia</italic></bold> 129–220 × 9–15 μm (x¯ = 159.5 × 12.4 μm, n = 30) acrogenous, solitary, dry, obclavate, cylindrical or rostrate, elongated, smooth-walled, straight or slightly curved, up to 46-distoseptate, guttulate, olivaceous to dark brown, mostly slightly constricted at septa, tapering towards the rounded apex, truncate at the base. Conidial secession schizolytic.</p><fig id="F4" position="float" orientation="portrait"><object-id xmlns:xlink="http://www.w3.org/1999/xlink" content-type="doi" xlink:type="simple">10.3897/mycokeys.137.198252.figure5</object-id><object-id xmlns:xlink="http://www.w3.org/1999/xlink" content-type="arpha" xlink:type="simple">C080880B-F038-5046-A59E-8660D3B19EF4</object-id><label>Figure 5.</label><caption><p><italic><tp:taxon-name><tp:taxon-name-part taxon-name-part-type="genus" reg="Distoseptispora">Distoseptispora</tp:taxon-name-part> <tp:taxon-name-part taxon-name-part-type="species" reg="septata">septata</tp:taxon-name-part></tp:taxon-name></italic> (<abbrev xmlns:xlink="http://www.w3.org/1999/xlink" xlink:title="University of the Philippines Visayas Mycological Herbarium" xlink:type="simple">UPVMI</abbrev> 25–0088). <bold>a</bold> Host; <bold>b</bold>. Colonies on the host surface; <bold>c</bold>. Conidiophores and conidiogenous cells bearing conidia; <bold>d–i</bold>. Conidia; <bold>j</bold>. Germinating conidium; <bold>k, l</bold>. Colonies on <abbrev xmlns:xlink="http://www.w3.org/1999/xlink" xlink:title="potato dextrose agar" xlink:type="simple">PDA</abbrev>; <bold>k</bold>. From above; <bold>l</bold>. From reverse. Scale bars: 200 μm (<bold>b</bold>); 50 μm (<bold>c–j</bold>).</p></caption><graphic xmlns:xlink="http://www.w3.org/1999/xlink" xlink:href="mycokeys-137-103-g005.jpg" id="oo_1721111.jpg" position="float" orientation="portrait" xlink:type="simple"><uri content-type="original_file" xlink:type="simple">https://binary.pensoft.net/fig/1721111</uri></graphic></fig></tp:treatment-sec><tp:treatment-sec sec-type="Culture characteristics"><title>Culture characteristics.</title><p>Conidia germinated on potato dextrose agar and produced germ tubes within 24 h. Colonies grown on <abbrev xmlns:xlink="http://www.w3.org/1999/xlink" xlink:title="potato dextrose agar" xlink:type="simple">PDA</abbrev>, circular, mycelium flat, dense, reaching 30–40 mm diam. after 30 days of incubation at 25 °C, grey or brown, reverse-side dark brown.</p></tp:treatment-sec><tp:treatment-sec sec-type="Material examined"><title>Material examined.</title><p>Philippines, Iloilo, Calinog, on submerged decaying wood in a freshwater stream, 3 October 2023, James Ariel Nim, CALINOG-004-03-001 (<abbrev xmlns:xlink="http://www.w3.org/1999/xlink" xlink:title="University of the Philippines Visayas Mycological Herbarium" xlink:type="simple">UPVMI</abbrev> 25–0088), living culture <abbrev xmlns:xlink="http://www.w3.org/1999/xlink" xlink:title="University of the Philippines Visayas Microbial Culture Collection" xlink:type="simple">UPVMICC</abbrev> 25–0088.</p></tp:treatment-sec><tp:treatment-sec sec-type="GenBank accession numbers"><title>GenBank accession numbers.</title><p><abbrev xmlns:xlink="http://www.w3.org/1999/xlink" xlink:title="internal transcribed spacer region" xlink:type="simple">ITS</abbrev> = <ext-link xmlns:xlink="http://www.w3.org/1999/xlink" xlink:href="PZ203856" ext-link-type="gen" xlink:type="simple">PZ203856</ext-link>, <abbrev xmlns:xlink="http://www.w3.org/1999/xlink" xlink:title="large subunit of ribosomal RNA" xlink:type="simple">LSU</abbrev> = <ext-link xmlns:xlink="http://www.w3.org/1999/xlink" xlink:href="PZ208526" ext-link-type="gen" xlink:type="simple">PZ208526</ext-link>, <abbrev xmlns:xlink="http://www.w3.org/1999/xlink" xlink:title="partial second largest subunit of RNA polymerase II" xlink:type="simple">RPB2</abbrev> = <ext-link xmlns:xlink="http://www.w3.org/1999/xlink" xlink:href="PZ221686" ext-link-type="gen" xlink:type="simple">PZ221686</ext-link>, <abbrev xmlns:xlink="http://www.w3.org/1999/xlink" xlink:title="partial translation elongation factor 1-alpha" xlink:type="simple">TEF1-α</abbrev> = <ext-link xmlns:xlink="http://www.w3.org/1999/xlink" xlink:href="PZ221696" ext-link-type="gen" xlink:type="simple">PZ221696</ext-link>.</p></tp:treatment-sec><tp:treatment-sec sec-type="Notes"><title>Notes.</title><p><italic><tp:taxon-name><tp:taxon-name-part taxon-name-part-type="genus" reg="Distoseptispora">Distoseptispora</tp:taxon-name-part> <tp:taxon-name-part taxon-name-part-type="species" reg="septata">septata</tp:taxon-name-part></tp:taxon-name></italic> was introduced by <xref ref-type="bibr" rid="B37">Ma et al. (2022)</xref> from submerged decaying wood in a freshwater stream in China. Both strains, GZCC 22-0078 (holotype) and <abbrev xmlns:xlink="http://www.w3.org/1999/xlink" xlink:title="University of the Philippines Visayas Microbial Culture Collection" xlink:type="simple">UPVMICC</abbrev> 25–0088, were collected as saprobes on submerged woody substrates in freshwater habitats and conform well to the generic circumscription of <italic><tp:taxon-name><tp:taxon-name-part taxon-name-part-type="genus" reg="Distoseptispora">Distoseptispora</tp:taxon-name-part></tp:taxon-name></italic>. <italic><tp:taxon-name><tp:taxon-name-part taxon-name-part-type="genus" reg="Distoseptispora">Distoseptispora</tp:taxon-name-part> <tp:taxon-name-part taxon-name-part-type="species" reg="septata">septata</tp:taxon-name-part></tp:taxon-name></italic> GZCC 22-0078 possesses longer conidiophores (23–86 μm, up to 6-septate) and comparatively shorter conidia (22–179 × 10–16 μm, mean 89 × 13 μm) with up to 25 distosepta and reportedly verrucose conidial walls (<xref ref-type="bibr" rid="B37">Ma et al. 2022</xref>). In contrast, <abbrev xmlns:xlink="http://www.w3.org/1999/xlink" xlink:title="University of the Philippines Visayas Microbial Culture Collection" xlink:type="simple">UPVMICC</abbrev> 25–0088 is characterised by shorter conidiophores (≤ 20 μm, 2–3-septate) and markedly longer conidia (129–220 × 9–15 μm, mean 159.5 × 12.4 μm) bearing up to 46 distosepta. Phylogenetically, <abbrev xmlns:xlink="http://www.w3.org/1999/xlink" xlink:title="University of the Philippines Visayas Microbial Culture Collection" xlink:type="simple">UPVMICC</abbrev> 25–0088 clusters with the holotype strain GZCC 22–0078 with maximal statistical support (100% MLBS, 1.00 BYPP). Nucleotide comparisons reveal no differences in the <abbrev xmlns:xlink="http://www.w3.org/1999/xlink" xlink:title="internal transcribed spacer region" xlink:type="simple">ITS</abbrev> and <abbrev xmlns:xlink="http://www.w3.org/1999/xlink" xlink:title="partial second largest subunit of RNA polymerase II" xlink:type="simple">RPB2</abbrev> loci, while minor variation is observed in <abbrev xmlns:xlink="http://www.w3.org/1999/xlink" xlink:title="large subunit of ribosomal RNA" xlink:type="simple">LSU</abbrev> (3/821 bp; 0.37%) and <abbrev xmlns:xlink="http://www.w3.org/1999/xlink" xlink:title="partial translation elongation factor 1-alpha" xlink:type="simple">TEF1-α</abbrev> (2/915 bp; 0.22%). Although differences were observed in conidiophore and conidial dimensions, species delimitation in <italic><tp:taxon-name><tp:taxon-name-part taxon-name-part-type="genus" reg="Distoseptispora">Distoseptispora</tp:taxon-name-part></tp:taxon-name></italic> is based on the integration of morphological characteristics and multilocus phylogenetic evidence and morphological variation amongst conspecific collections has been documented within the genus (<xref ref-type="bibr" rid="B16">Hyde et al. 2020</xref>; <xref ref-type="bibr" rid="B62">Yang et al. 2021</xref>). Therefore, the strong phylogenetic support and low sequence divergence across multiple loci confirm that <abbrev xmlns:xlink="http://www.w3.org/1999/xlink" xlink:title="University of the Philippines Visayas Microbial Culture Collection" xlink:type="simple">UPVMICC</abbrev> 25–0088 and GZCC 22–0078 represent conspecific isolates of <italic><tp:taxon-name><tp:taxon-name-part taxon-name-part-type="genus" reg="Distoseptispora">D.</tp:taxon-name-part> <tp:taxon-name-part taxon-name-part-type="species" reg="septata">septata</tp:taxon-name-part></tp:taxon-name></italic>, with the observed morphological differences falling within the species’ phenotypic range. This study represents a new geographic record of <italic><tp:taxon-name><tp:taxon-name-part taxon-name-part-type="genus" reg="Distoseptispora">D.</tp:taxon-name-part> <tp:taxon-name-part taxon-name-part-type="species" reg="septata">septata</tp:taxon-name-part></tp:taxon-name></italic>.</p></tp:treatment-sec><ref-list><ref id="B37"><mixed-citation xmlns:xlink="http://www.w3.org/1999/xlink" xlink:type="simple">Ma J, Zhang J-Y, Xiao X-J, Xiao Y-P, Tang X, Boonmee S, Kang J-C, Lu Y-Z (2022) Multi-gene phylogenetic analyses revealed five new species and two new records of <tp:taxon-name><tp:taxon-name-part taxon-name-part-type="order">Distoseptisporales</tp:taxon-name-part></tp:taxon-name> from China. Journal of Fungi 8: 1202. <ext-link xlink:href="10.3390/jof8111202" ext-link-type="doi" xlink:type="simple">https://doi.org/10.3390/jof8111202</ext-link></mixed-citation></ref><ref id="B16"><mixed-citation xmlns:xlink="http://www.w3.org/1999/xlink" xlink:type="simple">Hyde K, Norphanphoun C, Maharachchikumbura S, Bhat D, Jones EBG, Bundhun D, Chen Y, Bao D, Boonmee S, Calabon M, Chaiwan N, Chethana K, Dai D, Dayarathne M, Devadatha B, Dissanayake A, Dissanayake L, Doilom M, Dong W, Fan X, Goonasekara I, Hongsanan S, Huang SK, Jayawardena RS, Jeewon R, Karunarathna A, Konta S, Kumar V, Lin CG, Liu JK, Liu N-G, Luangsa-ard J, Lumyong S, Luo ZL, Marasinghe DS, McKenzie EHC, Niego AGT, Niranjan M, Perera RH, Phukhamsakda C, Rathnayaka A, Samarakoon MC, Samarakoon S, Sarma VV, Senanayake IC, Shang QJ, Stadler M, Tibpromma S, Wanasinghe DN, Wei DP, Wijayawardene NN, Xiao YP, Yang J, Zeng XY, Zhang SN, Xiang MM (2020) Refined families of <tp:taxon-name><tp:taxon-name-part taxon-name-part-type="class">Sordariomycetes</tp:taxon-name-part></tp:taxon-name>. Mycosphere 11: 305–1059. <ext-link xlink:href="10.5943/mycosphere/11/1/7" ext-link-type="doi" xlink:type="simple">https://doi.org/10.5943/mycosphere/11/1/7</ext-link></mixed-citation></ref><ref id="B62"><mixed-citation xmlns:xlink="http://www.w3.org/1999/xlink" xlink:type="simple">Yang J, Liu L-L, Jones EBG, Li W-L, Hyde KD, Liu Z-Y (2021) Morphological variety in <italic><tp:taxon-name><tp:taxon-name-part taxon-name-part-type="genus">Distoseptispora</tp:taxon-name-part></tp:taxon-name></italic> and introduction of six novel species. Journal of Fungi 7: 945. <ext-link xlink:href="10.3390/jof7110945" ext-link-type="doi" xlink:type="simple">https://doi.org/10.3390/jof7110945</ext-link></mixed-citation></ref></ref-list></tp:taxon-treatment>
